# Supplementary material for: Urine Immunoglobin G Greater Than 2.45 mg/L Has a Correlation with the Onset and Progression of Diabetic Kidney Disease: A Retrospective Cohort Study
Source: J Pers Med. 2023 Feb 28;13(3):452. doi: 10.3390/jpm13030452 (PMC10056169; doi:10.3390/jpm13030452)
Supplement: Supplementary file 1 [file jpm-13-00452-s001.zip]

Archive with 1 entries (1 files):
- jpm-2246472-supplementary.pdf
